# Supplementary material for: CsTCPs regulate shoot tip development and catechin biosynthesis in tea plant (Camellia sinensis)
Source: Hortic Res. 2021 May 1;8:104. doi: 10.1038/s41438-021-00538-7 (PMC8087681; doi:10.1038/s41438-021-00538-7)
Supplement: Supplementary file 2 — Supplementary dataset S1-S9 [file 41438_2021_538_MOESM2_ESM.xls]

## Sheet: Supplementary Dataset 1
Supplementary Dataset 1. Genome-wide identification of CsTCP genes in C.sinensis
A. thaliana		C. sinensis
Gene name	Accession number	Name	Assession number	AA length	PI	MW (KD)	Instability index	Aliphatic index	Location in genome of C. sinensis
AtTCP1	At1g67260	CsCYC1	TEA021816	363	9.39	40.548	52.78	71.93	Scaffold387:1641840-1644282
		CsCYC2	TEA012645	362	9.32	40.361	51.13	72.13	Scaffold1259:86718-89150
AtTCP2	At4g18390	CsTCP2	TEA033771	423	6.7	45.234	51.19	62.74	Scaffold4303:367359-368760
AtTCP3	At1g53230	CsTCP3	TEA015978	395	5.87	43.068	62.66	58.89	Scaffold2819:564867-566054
AtTCP4	At3g15030	CsTCP4	TEA021348	531	6.29	59.443	66.89	57.57	Scaffold2153:2934373-2936104
		CsTCP4L	TEA021025	434	9.76	47.546	81.72	84.68	Scaffold454：677957-686784
AtTCP5	At5g60970	CsTCP5a	TEA015233	437	6.77	49.169	56.49	81.42	Scaffold409:100493-106672
		CsTCP5b	TEA014573	349	6.76	39.268	54.53	60.57	Scaffold933:174636-175685
AtTCP6	At5g41030	CsTCP20/6a	TEA013055	252	8.99	27.452	51.2	64.64	Scaffold975:113709-114467
		CsTCP20/6b	TEA032594	311	8.64	33.329	63.26	62.22	Scaffold26:181849-182784
		CsTCP20/6c	TEA027172	333	8.67	34.886	55.44	63.09	Scaffold3500:704021-705022
AtTCP7	At5g23280	CsTCP7/21	TEA012894	254	9.71	26.446	50.83	76.18	Scaffold1154:3071348-3072112
AtTCP8	At1g58100	CsTCP8a	TEA017197	251	5.64	26.705	58.66	46.06	Scaffold810:2216382-2217137
		CsTCP8b	TEA003322	521	6.81	55.34	63.59	55.59	Scaffold4050:1200203-1201768
AtTCP9	At2g45680	CsTCP9a	TEA017971	346	9.82	36.78	62.91	73.12	Scaffold2309:1281495-1282535
		CsTCP9b	TEA015531	275	9.47	29.601	61.33	68.98	Scaffold2145:762044-762871
AtTCP10	At2g31070	CsTCP10a	TEA009154	336	6.41	37.332	65.59	56.01	Scaffold1816:1295424-1296434
		CsTCP10b	TEA018080	544	6.04	60.323	60.07	56.45	Scaffold2493:114951-123000
		CsTCP10L	TEA018731	422	9.34	47.62	53.59	64.72	Scaffold3180:341468-335910
AtTCP11	At2g37000	CsTCP11a	TEA033591	206	7.82	22.319	74.25	65.49	Scaffold1987:1678919-1679539
		CsTCP11b	TEA025851	254	6.21	27.307	63.37	72.68	Scaffold1250:121661-123423
AtTCP12	At1g68800	CsTCP12	TEA027566	172	10	19.842	48.58	60.12	Scaffold171:734107-734625
AtTCP13	At3g02150
AtTCP14	At3g47620	CsTCP14a	TEA019201	419	6.85	44.501	56.11	54.58	Scaffold1296:1601900-1603159
		CsTCP14b	TEA013742	369	6.93	39.09	61.04	62.47	Scaffold1630:492908-494017
AtTCP15	At1g69690	CsTCP15a	TEA028581	351	9.11	37.802	69.86	55.1	Scaffold2142:896313-904757
		CsTCP15b	TEA014952	516	10.52	55.893	68.36	68.72	Scaffold750:162701-175607
AtTCP16	At3g45150
AtTCP17	At5g08070	CsTCP17a	TEA005508	392	8.96	43.92	50.81	65.2	Scaffold1762:567678-568856
		CsTCP17b	TEA030615	392	9.11	43.889	51.71	65.2	Scaffold1593:753136-754314
AtTCP18	At3g18550	CsBRC1a	TEA021545	392	6.57	43.354	51.99	66.35	Scaffold1644:1214161-1225055
		CsBRC1b	TEA011977	350	7.23	39.302	47.18	61.09	Scaffold471:1799283-1801306
AtTCP19	At5g51910	CsTCP19a	TEA007156	380	8.96	40.088	61.54	65.76	Scaffold6577:286452-287594
		CsTCP19b	TEA014746	368	5.67	39.212	70.1	68.94	Scaffold1822:1603671-1604777
		CsTCP19c	TEA024520	351	6.78	36.671	52.79	70.91	Scaffold2632:687572-688627
		CsTCP19d	TEA000693	351	8.78	36.81	46.48	81.2	Scaffold186: 156704-157759
AtTCP20	At3g27010
AtTCP21	At5g08330
AtTCP22	At1g72010	CsTCP22/23	TEA003956	317	9.54	33.325	55.47	61.26	Scaffold762:1631274-1632227
AtTCP23	At1g35560

## Sheet: Supplementary Dataset 2
Dataset 2: Expression profiles of CsTCP genes in different tea plant tissues
Gene ID		Apical bud	Young leaf	Mature leaf	Old leaf	Stem	Root	Flower	Fruit
TEA009154	CsTCP10a	128.341	139.009	79.7571	3.77797	8.92701	4.79833	27.2272	6.46121
TEA018080	CsTCP10b	17.4775	22.4455	11.9162	0.826976	2.21013	0.851948	3.67583	1.07839
TEA015978	CsTCP3	300.948	564.068	290.212	125.535	32.8253	61.0367	101.115	35.6143
TEA021348	CsTCP4	181.819	169.871	303.381	193.756	6.05384	41.0796	20.8699	15.3534
TEA015233	CsTCP5a	77.5687	124.5	56.3794	39.1638	8.65795	1.01842	53.3799	9.08408
TEA014573	CsTCP5b	42.9034	52.8356	16.3709	3.75186	2.76747	2.27186	3.03306	5.52904
TEA005508	CsTCP17a	9.01104	5.81063	3.51733	3.70833	0.432417	0.0783401	0.492119	0.173639
TEA030615	CsTCP17b	12.164	7.11331	3.2482	3.46459	0.0576556	0.0783401	0.703027	0
TEA033771	CsTCP2	121.263	122.94	153.473	217.599	29.462	75.51	50.8389	79.3075
TEA018731	CsTCP10L	7.01	3.01	3.56	1.52	1.42	4.31	5.29	1.48
TEA027566	CsTCP12	0.483048	0	0	0	1.58553	0	0	0
TEA021545	CsBRC1a	3.69751	0.325669	0.0371222	0	2.98848	0.0293775	0.210908	0.685418
TEA011977	CsBRC1b	7.99225	0.557066	0.454747	0.03482	19.5549	0.597343	37.9434	20.6539
TEA021816	CsCYC1	1.02757	0.479934	0.269136	0	1.67201	0	0.220951	0.265028
TEA012645	CsCYC2	1.76532	0.479934	0.129928	0.13928	5.21783	0	0.281211	0.721974
TEA021025	CsTCP4L	0.06	0.03	0	0.03	0.06	0.06	0.08	0
TEA032594	CsTCP20/6b	9.22182	10.7042	36.816	21.3099	34.2474	41.1188	24.9575	51.8085
TEA027172	CsTCP20/6c	25.584	28.1104	111.849	30.807	71.099	46.7103	52.6668	125.697
TEA013055	CsTCP20/6a	1.91463	1.39695	15.7677	3.87373	12.6074	13.7095	3.75617	18.5794
TEA028581	CsTCP15a	15.8967	21.1942	4.27834	2.37647	8.44655	2.17394	0.351514	1.34342
TEA014952	CsTCP15b	75.171	69.3076	18.5611	4.79646	42.0117	4.58289	0.582508	4.63343
TEA019201	CsTCP14a	99.1565	97.6151	74.1981	25.2097	144.792	29.26	43.6178	167.498
TEA013742	CsTCP14b	29.3078	32.9269	30.8207	36.7264	43.8471	2.15435	69.4691	33.0554
TEA012894	CsTCP7/21	164.877	181.235	157.083	25.7494	254.972	83.0013	20.5887	136.38
TEA015531	CsTCP9b	48.779	63.0427	9.47545	9.01839	22.3704	10.2821	116.763	2.39439
TEA017971	CsTCP9a	48.5946	77.8007	15.0252	2.20237	18.5075	5.33692	5.88534	34.0699
TEA014746	CsTCP19b	31.1522	22.9083	24.1109	11.1685	34.9874	76.9593	46.0885	24.7573
TEA007156	CsTCP19a	32.654	30.253	123.339	43.6295	27.4056	37.3878	23.2501	9.30341
TEA024520	CsTCP19c	17.741	4.36226	0.250575	0.0696401	0.634212	12.9947	1.05454	0
TEA000693	CsTCP19d	0	0	0	0	0	0	0.0301297	0
TEA025851	CsTCP11b	6.34988	3.55665	4.42683	0.661581	4.67011	1.45908	3.65574	14.3755
TEA033591	CsTCP11a	1.85315	0.865595	2.45935	0.374315	4.68932	17.4013	2.98284	16.4135
TEA003956	CsTCP22/23	155.392	205.403	77.9567	10.3241	31.2109	39.5519	13.8095	60.3534
TEA003322	CsTCP8b	108.554	177.49	305.395	92.2209	168.402	69.8696	65.8435	77.5436
TEA017197	CsTCP8a	24.978	16.4634	10.8954	9.19249	26.4735	4.61227	18.6503	24.6659

## Sheet: Supplementary Dataset 3
Dataset 3: Expression profiles of CsTCP genes in tea plant developing leaf and stems
Gene ID		Leaf1	Leaf2	Leaf3	Leaf4	Leaf5	Old Leaf	Stem1	Stem2	Stem3	Stem4
TEA009154	TCP10a	17.05	12.01	12.79	8.46	6.07	7.75	0.77	0	0.19	0.7
TEA018080	TCP10b	26.23	18.85	15.17	14.79	7.58	7.74	1.01	0.27	0.44	0.18
TEA015978	TCP3	256.14	234.68	249.54	240.68	236.86	65.36	14.26	4.79	2.93	1.1
TEA021348	TCP4	100.15	96.8	92.41	85.86	84	78.12	2.29	0.97	1.92	0.97
TEA015233	TCP5a	96.64	97.8	87.07	83.95	63.43	29.44	4.16	1.99	3.16	1.32
TEA014573	TCP5b	26.91	37.18	25	21.03	11.39	10.63	0.84	0.9	0.39	1.26
TEA005508	TCP17a	2.58	2.64	3.44	2.59	2.86	1.81	0.17	0	0	0
TEA030615	TCP17b	3.41	3.11	1.42	2.42	2.75	2.22	0.51	0	0	0
TEA033771	TCP2	67.68	60.85	65.24	64.25	70.79	55.86	9.54	7.64	12.9	11.75
TEA018731	CsTCP10L	5.11	3.45	2.93	3.18	3.87	4.78	0.61	0.05	0.1	0.06
TEA027566	TCP12	0	0.15	0	0	0	0	0	0	0	0.16
TEA021545	BRC1a	0.14	0.1	0.07	0.12	0.5	0.95	4.36	2.43	4.86	0.92
TEA011977	BRC1b	0.16	0	0	0.13	0.21	0.14	4.34	2.29	9.17	4.19
TEA021816	CYC1	0.08	0	0.1	0	0	0.07	0.99	0.32	0.63	0.13
TEA012645	CYC2	0.59	0.38	0.51	0.19	0.2	0.08	1.44	0.39	2.04	0.34
TEA021025	CsTCP4L	0	0	0	0	0	0	0	0	0	0
TEA032594	TCP20/6b	5.45	6.7	6.14	8.55	7.11	13.98	6.89	6.69	11.29	9.25
TEA027172	TCP20/6c	12.32	14.51	14.49	17.14	20.33	50.51	15.41	18.8	23.83	10.79
TEA013055	TCP20/6a	2.96	2.41	3.3	4.44	4.89	19.54	5.67	5.94	11.03	18.14
TEA028581	TCP15a	12.32	6.9	8.44	7.51	3.82	1.93	9.04	4.57	3.15	1.18
TEA014952	TCP15b	34.89	24.66	28.93	25.77	18.09	14.01	40.1	16.4	18.99	10.81
TEA019201	TCP14a	35.1	26.56	35.49	36.95	29.52	16.76	61.02	43.85	19.71	42.5
TEA013742	TCP14b	9.73	6.53	16.37	18.82	22.5	17.48	35.16	23.13	9	17.32
TEA012894	TCP7/21	78.69	61	84.08	73.22	74.33	24.13	106.82	77.85	86.45	36.55
TEA015531	TCP9b	13.17	11.2	15.34	15.87	15.76	0.66	9.38	13	17.18	24.66
TEA017971	TCP9a	22.02	13.03	17.24	21.17	14.28	8.34	21.52	12.52	10.72	22.79
TEA014746	TCP19b	12.72	25.06	17.75	14.19	14.23	17.33	27.24	26.81	17.27	26.49
TEA007156	TCP19a	6.49	9.92	11.98	11.46	20.34	42.77	8.09	8.14	12.48	29.83
TEA024520	TCP19c	1.72	1.31	0.63	0.59	0.41	0.07	0.26	0.25	0.19	1.32
TEA000693	TCP19d	0	0	0	0	0	0	0.06	0	0.06	0
TEA025851	TCP11b	1.92	1.81	1.22	0.96	1.09	2.17	1.69	1.2	1.68	3.13
TEA033591	TCP11a	0.15	0.37	0.79	0.25	0.51	0.4	2.29	1.66	2.04	2.73
TEA003956	TCP22/23	30.17	28.91	30.24	27.97	34.2	19.54	14.92	13.25	15.02	17.04
TEA003322	TCP8b	61.3	54.66	54.34	57.74	49.08	82.24	40.05	39.99	73.52	113.92
TEA017197	TCP8a	5.5	4.83	4.86	4.27	5.81	5.04	10.06	10.17	10.41	9.32

## Sheet: Supplementary Dataset 4
Dataset 4: Promoter analysis on CsTCP genes in tea plants
	AAAC-motif	3-AF3 binding site	AT1-motif	ATCT-motif	ACE	AE-box	Box 4	box II	chs-CMA1a	chs-CMA2a	GA-motif	Gap-box	GATA-motif	G-Box	G-box	GC-motif	GT1-motif	I-box	LAMP-element	MRE	Sp1	TCCC-motif	TCT-motif	as-1	chs-Unit 1 m1	ABRE	ABRE3a	ABRE4	ERE	TGACG-motif	CGTCA-motif	CGTCA-motif	AuxRR-core	TGA-element	GARE-motif	P-box	TATC-box	TCA-element	C-repeat/DRE	LTR	MBS	TC-rich repeats	STRE	ARE	box S	W box	WRE3	WUN-motif	AAGAA-motif
	light responsive element	Part of a conserved DNA module array (CMA3)	part of a light responsive module	cis-acting regulatory element associated to the TGAGTCA motif	cis-acting element involved in light responsiveness	part of a module for light response	part of a conserved DNA module involved in light responsiveness	part of a light responsive element	part of a light responsive element	part of a light responsive element	part of a light responsive element	part of a light responsive element	part of a light responsive element	cis-acting regulatory element involved in light responsiveness	cis-acting regulatory element involved in light responsiveness	part of a light responsive element	light responsive element	part of a light responsive element	part of a light responsive element	MYB binding site involved in light responsiveness	light responsive element	part of a light responsive element	part of a light responsive element	light-responsive promoters and implicated in shoot-specific expression	part of a light responsive element	cis-acting element involved in the abscisic acid responsiveness	cis-acting element involved in the abscisic acid responsiveness	cis-acting element involved in the abscisic acid responsiveness	ethylene-responsive element	cis-acting regulatory element involved in the MeJA-responsiveness	cis-acting regulatory element involved in the MeJA-responsiveness	cis-acting regulatory element involved in the MeJA-responsiveness	cis-acting regulatory element involved in auxin responsiveness	auxin-responsive element	gibberellin-responsive element	gibberellin-responsive element	cis-acting element involved in gibberellin-responsiveness	cis-acting element involved in salicylic acid responsiveness	regulatory element involved in cold- and dehydration-responsiveness	cis-acting element involved in low-temperature responsiveness	MYB binding site involved in drought-inducibility	cis-acting element involved in defense and stress responsiveness	Stress responsive element	cis-acting regulatory element essential for the anaerobic induction	elicitation,wounding and pathogen responsievness	wounding and pathogen respons	wound-responsive element 3	wound-responsive element	involved in endosperm-specific negative expression
	Light responsive elements																									Hormone responsive elements													Environmental stress-related element										Plant Growth Related Elements
TEA021545-CsBRC1a						1	1				1			1	1											2												1			1		2				1		1
TEA011977-CsBRC1b				1			3		1				1					1				1													1			1					6	2					2
TEA021816-CsCYC1		1					3		2				1				1	1						1					3	1	1	1				1	1					1	1	4		1		3	4
TEA012645-CsCYC2		1					3		2				1				1	1						1					3	1	1	1				1	1					1	1	3				3	4
TEA033771-CsTCP2						1	1	1						1	2				1	1		2	1	1	1	2	1	1		1	1	1									1		1	1
TEA015978-CsTCP3							1	1												1			1	1					1	1	1	1						1			1		6	2		1		1	1
TEA021348-CsTCP4						1	2							2	4		2			1	1		1	2		6			1	2	2	2						5					3				3		2
TEA015233-CsTCP5a		1							1	1			2							5										1	1	1				1		1			2	1		1					1
TEA014573-CsTCP5b							2						1	2	2								1			3			1							1		1			1	2	1					1	1
TEA013055-CsTCP20/6a				1			2						1					2	1										3						1			1		1		1	1	3			2	1	5
TEA032594-CsTCP20/6b							1										1					1				1												1					1	2		2			1
TEA027172-CsTCP20/6c							1				1		2		1		2					1		1					3	1	1	1											2	5				1	1
TEA012894-CsTCP7/21							2								1		3					1				1			1														3			3		1	2
TEA017197-CsTCP8a							2							2		1	1				2			1		2				1	1	1						1		1			3	4			1		3
TEA003322-CsTCP8b													1							10														1				1						2					5
TEA017971-CsTCP9a			2			1	4				1			1	2				1					1		4			6	1	1	1											5	2		1	1	1	1
TEA015531-CsTCP9b							6						1	1	2		3									4	1	1	3					1			1						1	2		1
TEA009154-CsTCP10a									1			1	3																2							1	1				1		1	1		1		1	1
TEA018080-CsTCP10b					1	2								2	7									1		6				1	1	1						1			1		1		1		2
TEA033591-CsTCP11a			1				1		1					1	3							1		3		4				3	3	3						2		1			2	3		2	2		2
TEA025851-CsTCP11b						1	2		1		1		1										1	1					2	1	1	1									4		1	2					1
TEA027566-CsTCP12							2							1			1	1				1				1	1	1						1				1	4		1			1	1
TEA019201-CsTCP14a							2						1	2	1			1								3			3												1		3	1		2	1	3	5
TEA01374-CsTCP14b													1	1	1			1						1		2			6	1	1	1		1				2								1	1		1
TEA028581-CsTCP15a	1	1					3						1					1		2				1		2			1	1	1	1			1								1	2	1	1		1
TEA014952-CsTCP15b													1	1	3											5	1	1	1								1			1	2	2	1	1
TEA005508-CsTCP17a							1							2	2		5		1	1		1	1			2				3								3		1	2			3		1	2	1	3
TEA030615-CsTCP17b			1				1		1					1	3							1		3		4					3	3						2		1			2	3		2	2		2
TEA007156-CsTCP19a							1							1	2	1	3			10		1	1			2			1	1	1	1	1					1				2		2		1			2
TEA014746-CsTCP19b				1			4						1	1	3		1							2		3			2	2	2	2									2	1					1		2
TEA024520-CsTCP19c							10							1	4		1									3			1												1	1	1	3	1	1		2
TEA000693-CsTCP19d							4							1	6							1		1		3				2	2	2		1									1	1	1	1	1
TEA003956-CsTCP22/23			1				1				1			1	2					1						2			2															4					1
[truncated: 34 more columns]

## Sheet: Supplementary Dataset 5
Dataset 5: Expression profiles of CsTCP genes in tea plant shoot tips under regular light or shading treatment (Liu et al., 2018)
Gene ID		C_0h	C_4h	C_8h	C_2d	C_4d	C_8d	C_14d		S_0h	S_4h	S_8h	S_2d	S_4d	S_8d	S_14d		0h	4h	8h	2d	4d	8d	14d		4h	8h	2d	4d	8d	14d
TEA009154	TCP10a	2.58	2.22	3.89	4.17	4.3	3.68	7.06	TCP10a	2.75	1.99	5.72	6.76	6.8	12.32	6.81	TCP10a	1	0.896396	1.47044	1.6211	1.5814	3.34783	0.964589	TCP10a	-0.157791	0.556245	0.696976	0.661198	1.74322	-0.0520134
TEA018080	TCP10b	1.17	0.82	2.72	2.48	3.52	3.64	4.72	TCP10b	3.9	1.95	2.25	5.02	4.02	6.75	5.22	TCP10b	1	2.37805	0.827206	2.02419	1.14205	1.8544	1.10593	TCP10b	1.24978	-0.273682	1.01735	0.19162	0.890949	0.145263
TEA015978	TCP3	187.33	113.81	172.17	183.72	157.3	139.91	183.85	TCP3	239.17	165	214.23	258.72	184.29	226.77	208.62	TCP3	1	1.44978	1.24429	1.40823	1.17158	1.62083	1.13473	TCP3	0.535839	0.315327	0.493883	0.228459	0.696731	0.182348
TEA021348	TCP4	95.45	89.63	129.16	146.45	113.01	99.44	99.1	TCP4	126	111.12	147.81	151.06	116.62	150.85	107.02	TCP4	1	1.23976	1.14439	1.03148	1.03194	1.517	1.07992	TCP4	0.310065	0.194585	0.0447135	0.0453648	0.601216	0.110923
TEA015233	TCP5a	16.1	13.77	19.55	31.91	17.17	12.08	29.54	TCP5a	19.27	11.91	18.67	31.39	27.12	27.69	26.7	TCP5a	1	0.864924	0.954987	0.983704	1.5795	2.29222	0.903859	TCP5a	-0.209355	-0.0664467	-0.0237036	0.659467	1.19674	-0.14583
TEA014573	TCP5b	3.86	2.75	4.15	7.5	6.21	3.96	7.83	TCP5b	4.9	3.79	5.63	8.77	8.53	9.06	8.4	TCP5b	1	1.37818	1.35663	1.16933	1.37359	2.28788	1.0728	TCP5b	0.462766	0.440024	0.225686	0.457952	1.19401	0.101377
TEA005508	TCP17a	2.34	2.62	1.42	0.88	1.23	0.95	2.16	TCP17a	1.7	1.58	1.85	0.74	1.36	1.78	1.36	TCP17a	1	0.603053	1.30282	0.840909	1.10569	1.87368	0.62963	TCP17a	-0.729642	0.381634	-0.249978	0.144948	0.905878	-0.667425
TEA030615	TCP17b	1.38	1.76	1.43	2.71	1.7	1.36	2.95	TCP17b	2.6	1.63	1.82	1.35	1.91	2.05	1.75	TCP17b	1	0.926136	1.27273	0.498155	1.12353	1.50735	0.59322	TCP17b	-0.110703	0.347923	-1.00533	0.168038	0.592017	-0.75336
TEA033771	TCP2	56.38	36.09	59.05	86.14	62.22	66.18	74.29	TCP2	82.85	51.57	62.98	90.96	62.43	80.51	84.16	TCP2	1	1.42893	1.06655	1.05596	1.00338	1.21653	1.13286	TCP2	0.514933	0.0929567	0.0785489	0.00486107	0.282773	0.179967
TEA018731	TCP10L	1.19	1.77	3.65	3.7	2.42	3.52	3.18	TCP10L	1.7	1.52	2.32	3.65	2.94	2.65	3.76	TCP10L		0.858757	0.635616	0.986486	1.21488	0.752841	1.18239	TCP10L	-0.219678	-0.653772	-0.0196288	0.280809	-0.409583	0.241706
TEA021545	BRC1a	0.38	0.19	0.36	0.06	0.07	0.76	0.39	BRC1a	0.41	0.35	0.83	0.52	0.07	0.42	0.41	TCP18a	1	1.84211	2.30556	8.66667	1	0.552632	1.05128	BRC1a	0.881356	1.20511	3.11548	0	-0.85561	0.0721498
TEA011977	BRC1b	0.36	0.22	0.41	0.22	0.23	1.18	0.82	BRC1b	0.62	1.34	0.71	0.15	0.46	0.96	0.39	TCP18b	1	6.09091	1.73171	0.681818	2	0.813559	0.47561	BRC1b	2.60666	0.792195	-0.552541	1	-0.297681	-1.07215
TEA021816	CYC1	0.83	1.16	0.8	0.47	1.29	0.34	0.67	CYC1	0.12	1.4	0.32	1.27	0.88	0.39	0.63	CYC1	1	1.2069	0.4	2.70213	0.682171	1.14706	0.940299	CYC1	0.271302	-1.32193	1.4341	-0.551796	0.197939	-0.0888093
TEA012645	CYC2	0.62	0.99	0.59	1.44	0.53	1.25	0.55	CYC2	0.74	2.03	1.89	1.08	0.81	0.87	0.21	CYC2	1	2.05051	3.20339	0.75	1.5283	0.696	0.381818	CYC2	1.03598	1.6796	-0.415037	0.61193	-0.522841	-1.38904
TEA021025	TCP4L	0	0	0.25	0	0.06	0.43	0.001	TCP4L	0	0	0	0	0.12	0.13	0.25	TCP4L		#DIV/0!	0	#DIV/0!	2	0.302326	250	TCP4L	0	0	0	1	-1.72583	7.96578
TEA032594	TCP20/6b	5.42	7.04	7.25	6.01	6.19	5.67	7.13	TCP20/6b	5.6	6.53	4.62	4.09	6.84	5.11	7.67	TCP20/6b	1	0.927557	0.637241	0.680532	1.10501	0.901235	1.07574	TCP20/6b	-0.108492	-0.650088	-0.555264	0.144057	-0.150025	0.105325
TEA027172	TCP20/6c	9.54	19.74	16.58	10.43	15.14	10.96	12.43	TCP20/6c	10.23	11.79	9.59	8.26	8.01	10.95	11.33	TCP20/6c	1	0.597264	0.578408	0.791946	0.529062	0.999088	0.911504	TCP20/6c	-0.743558	-0.789841	-0.336525	-0.918491	-0.00131693	-0.133678
TEA013055	TCP20/6a	4.28	5.02	3.33	6.02	5.41	2.89	3.54	TCP20/6a	3.95	4.14	3.28	3.28	3.36	4.32	5.03	TCP20/6a	1	0.824701	0.984985	0.54485	0.621072	1.49481	1.4209	TCP20/6a	-0.278057	-0.0218264	-0.876068	-0.687167	0.579962	0.506809
TEA028581	TCP15a	19.51	32.03	20.45	21.56	26.71	27.32	19.91	TCP15a	19.25	36.97	24.1	25.05	18.48	20.65	17.69	TCp15a	1	1.15423	1.17848	1.16187	0.691876	0.755857	0.888498	TCP15a	0.206931	0.236932	0.216453	-0.531415	-0.403816	-0.170559
TEA014952	TCP15b	33.11	23.7	12.48	17.1	20.37	24.12	22.95	TCP15b	37.6	20.36	20.26	28.92	19.92	25.03	21.62	TCP15b	1	0.859072	1.6234	1.69123	0.977909	1.03773	0.942048	TCP15b	-0.219149	0.699016	0.758071	-0.0322283	0.0534284	-0.0861276
TEA019201	TCP14a	34.05	36.26	25.57	23.07	29.16	29.02	25.71	TCP14a	42.36	31.43	31.49	30.74	26.41	23.82	27.03	TCP14a	1	0.866795	1.23152	1.33247	0.905693	0.820813	1.05134	TCP14a	-0.206237	0.300442	0.414099	-0.142906	-0.284874	0.0722319
TEA013742	TCP14b	14.05	9.66	8.47	4.54	8.93	9.02	11.75	TCP14b	16.21	7.41	6.52	4.81	7.1	6.53	8.27	TCP14b	1	0.767081	0.769776	1.05947	0.795073	0.723947	0.70383	TCP14b	-0.38255	-0.37749	0.0833446	-0.330841	-0.466044	-0.506702
TEA012894	TCP7/21	140.97	109.84	118.79	98.61	146.08	168.82	157.42	TCP7/21	189.7	123.18	133.02	145.6	136.46	201.1	168.66	TCP7/21	1	1.12145	1.11979	1.47652	0.934146	1.19121	1.0714	TCP7/21	0.165365	0.16323	0.562204	-0.0982805	0.252427	0.099499
TEA015531	TCP9b	15.94	5.9	18.3	24.72	28.59	18.42	25.25	TCP9b	29.65	17.45	21.34	33.52	20.88	32.71	27.19	TCP9b	1	2.95763	1.16612	1.35599	0.730325	1.77579	1.07683	TCP9b	1.56444	0.221717	0.439343	-0.453389	0.828459	0.106793
TEA017971	TCP9a	11.95	6.81	15.94	12.37	22	13.85	11.06	TCP9a	29.43	11.1	18.68	26.6	21.11	17.51	14.17	TCP9a	1	1.62996	1.17189	2.15036	0.959545	1.26426	1.28119	TCP9a	0.704833	0.228843	1.10458	-0.0595769	0.338293	0.357488
TEA014746	TCP19b	38.27	34.2	40.38	56.34	50.58	57.77	42.58	TCP19b	55.05	44.49	42.59	41.79	45.15	55.06	51.21	TCp19b	1	1.30088	1.05473	0.741747	0.892645	0.95309	1.20268	TCP19b	0.379485	0.0768738	-0.431002	-0.163841	-0.0693159	0.26625
TEA007156	TCP19a	25.88	13.91	7.23	11.43	9.6	11.94	11.03	TCP19a	36.14	14.53	8.59	12.54	9.85	14.32	15.07	TCP19a	1	1.04457	1.18811	1.09711	1.02604	1.19933	1.36627	TCP19a	0.0629123	0.248662	0.133712	0.0370893	0.262229	0.450247
TEA024520	TCP19c	4.91	3.31	5.09	2.55	7.27	6.8	4.2	TCP19c	9.69	3.36	5.73	4.81	5.1	7.95	4.39	TCP19c	1	1.01511	1.12574	1.88627	0.701513	1.16912	1.04524	TCP19c	0.02163	0.170869	0.91554	-0.511458	0.22542	0.0638316
TEA000693	TCP19d	0.14	0	0.4	0.51	0	0	0.23	TCP19d	0.11	0.08	0.47	0.3	0.08	0.32	0.23	TCP19d	1	0	1.175	0.588235	0	0	1	TCP19d	0	0.232661	-0.765535	0	0	0
TEA025851	TCP11b	4.6	13.21	11.38	9.34	14.14	18.55	6.81	TCP11b	4.52	15.08	13.11	11.23	11.35	13.46	8.76	TCP11b	1	1.14156	1.15202	1.20236	0.802687	0.725606	1.28634	TCP11b	0.191006	0.204167	0.265863	-0.31709	-0.462741	0.363276
TEA033591	TCP11a	2.04	2.68	3.85	2.66	1.89	3.86	2.8	TCP11a	3.97	1.52	2.43	2.28	1.91	2.81	2.71	TCP11a	1	0.567164	0.631169	0.857143	1.01058	0.727979	0.967857	TCP11a	-0.818162	-0.663902	-0.222392	0.0151864	-0.458031	-0.047134
TEA003956	TCP22/23	10.5	8.29	21.1	17.89	33.16	25.36	39.69	TCP22/23	18.89	12.84	16.73	20.33	27.36	34.12	31.93	TCP22/23	1	1.54885	0.792891	1.13639	0.82509	1.34543	0.804485	TCP22/23	0.631201	-0.334806	0.184457	-0.277376	0.428063	-0.313863
TEA003322	TCP8b	33.65	41.86	44.48	38.42	49.26	41.55	52.77	TCP8b	37.88	32.65	38.07	39.13	44.2	51.04	55.53	TCP8b	1	0.779981	0.85589	1.01848	0.89728	1.2284	1.0523	TCP8b	-0.358489	-0.224502	0.0264176	-0.15637	0.29678	0.0735494
TEA017197	TCP8a	4.54	5.41	3.81	3.98	5.28	4.84	6.56	TCP8a	5.2	4.27	4.07	4.13	4.3	5.37	5.12	TCP8a	1	0.789279	1.06824	1.03769	0.814394	1.1095	0.780488	TCP8a	-0.341393	0.0952378	0.0533734	-0.296201	0.149915	-0.357552

## Sheet: supplementDataset 6
Dataset 6: Expression profiles of CsTCP genes after treatment of MejA
Gene ID		CK	12h	24h	48h		CK	12h	24h	48h		12h	24h	48h
TEA009154	TCP10a	1.0993	4.26697	3.05142	2.78587	TCP10a	1	3.88153	2.77578	2.53422	TCP10a	1.95663	1.4729	1.34154
TEA018080	TCP10b	1.81783	2.20856	2.39035	1.40918	TCP10b	1	1.21494	1.31495	0.775199	TCP10b	0.280889	0.395005	-0.367361
TEA015978	TCP3	361.69	416.878	282.637	220.473	TCP3	1	1.15258	0.781434	0.609563	TCP3	0.204872	-0.355803	-0.714152
TEA021348	TCP4	147.433	109.92	92.3528	102.181	TCP4	1	0.745559	0.626405	0.693067	TCP4	-0.423606	-0.674832	-0.528933
TEA015233	TCP5a	50.7559	73.0081	81.0775	57.3215	TCP5a	1	1.43842	1.5974	1.12936	TCP5a	0.524481	0.675726	0.175501
TEA014573	TCP5b	7.23797	6.9111	8.86062	13.1843	TCP5b	1	0.95484	1.22419	1.82155	TCP5b	-0.0666698	0.291823	0.865164
TEA005508	TCP17a	1.9438	2.81246	2.38619	1.6448	TCP17a	1	1.44689	1.22759	0.846178	TCP17a	0.532953	0.295829	-0.240968
TEA030615	TCP17b	0.599283	0.21706	0.284519	0.424164	TCP17b	1	0.362199	0.474766	0.707786	TCP17b	-1.46514	-1.07471	-0.498615
TEA033771	TCP2	162.269	159.69	131.717	119.868	TCP2	1	0.984107	0.81172	0.738699	TCP2	-0.0231134	-0.300946	-0.436941
TEA018731	TCP10L	2.33966	1.07937	1.23695	2.17803	TCP10L	1	0.461336	0.528688	0.930917	TCP10L	-1.11611	-0.919512	-0.103275
TEA021545	BRC1a	1.46354	0.950266	0.443528	0.836488	BRC1a	1	0.649293	0.303052	0.571551	BRC1a	-0.623059	-1.72237	-0.807045
TEA011977	BRC1b	2.39927	1.1073	0.455617	2.71854	BRC1b	1	0.461515	0.189898	1.13307	BRC1b	-1.11555	-2.3967	0.180237
TEA021816	CYC1	1.12299	1.39364	0.845004	1.59002	CYC1	1	1.24101	0.752459	1.41588	CYC1	0.311513	-0.410315	0.5017
TEA012645	CYC2	0	0	0	0.154505	CYC2	0	0	0	15.4505	CYC2	0	0	3.94958
TEA021025	TCP4L	0.0569397	0	0.0345295	0	TCP4L	1	0	0.606422	0	TCP4L	0	-0.721605	0
TEA032594	TCP20/6b	18.5084	21.8786	18.8767	24.8204	TCP20/6b	1	1.18209	1.0199	1.34103	TCP20/6b	0.24134	0.0284264	0.423346
TEA027172	TCP20/6c	42.9213	39.3243	40.3385	44.8749	TCP20/6c	1	0.916195	0.939825	1.04552	TCP20/6c	-0.126273	-0.0895363	0.064215
TEA013055	TCP20/6a	6.13866	6.15029	4.53477	6.10816	TCP20/6a	1	1.00189	0.738723	0.995031	TCP20/6a	0.00273067	-0.436894	-0.00718591
TEA028581	TCP15a	14.475	8.58481	4.69142	12.8949	TCP15a	1	0.593078	0.324105	0.890839	TCP15a	-0.753705	-1.62547	-0.166763
TEA014952	TCP15b	29.9994	23.2843	23.8162	25.2169	TCP15b	1	0.776159	0.793889	0.84058	TCP15b	-0.365576	-0.33299	-0.250543
TEA019201	TCP14a	57.2956	38.6102	33.3831	32.9779	TCP14a	1	0.673877	0.582647	0.575575	TCP14a	-0.569442	-0.779306	-0.796925
TEA013742	TCP14b	30.1093	38.5413	26.9912	34.4163	TCP14b	1	1.28005	0.896441	1.14305	TCP14b	0.356196	-0.15772	0.192883
TEA012894	TCP7/21	207.828	177.949	139.6	189.158	TCP7/21	1	0.856232	0.671709	0.910166	TCP7/21	-0.223926	-0.574091	-0.135798
TEA015531	TCP9b	60.3047	50.957	38.2115	36.1976	TCP9b	1	0.844992	0.63364	0.600245	TCP9b	-0.24299	-0.658264	-0.736376
TEA017971	TCP9a	39.7782	3.1206	3.55041	31.8528	TCP9a	1	0.07845	0.0892552	0.80076	TCP9a	-3.67208	-3.48592	-0.320558
TEA014746	TCP19b	51.2954	36.8891	38.9801	69.361	TCP19b	1	0.71915	0.759914	1.35219	TCP19b	-0.475635	-0.396092	0.435295
TEA007156	TCP19a	24.1961	43.346	24.7078	15.9925	TCP19a	1	1.79145	1.02115	0.660954	TCP19a	0.841124	0.030192	-0.597379
TEA024520	TCP19c	2.0002	2.44375	2.79753	2.87497	TCP19c	1	1.22175	1.39863	1.43734	TCP19c	0.288952	0.484009	0.523403
TEA000693	TCP19d	0	0	0	0	TCP19d	0	0	0	0	TCP19d	0	0	0
TEA025851	TCP11b	8.31385	0.845922	0.980151	6.88923	TCP11b	1	0.101749	0.117894	0.828645	TCP11b	-3.29692	-3.08444	-0.271174
TEA033591	TCP11a	0.640094	0.369166	0.218182	2.78425	TCP11a	1	0.576737	0.340859	4.34975	TCP11a	-0.794014	-1.55275	2.12093
TEA003956	TCP22/23	51.8629	30.0587	26.4854	60.4874	TCP22/23	1	0.57958	0.510681	1.16629	TCP22/23	-0.78692	-0.969506	0.221932
TEA003322	TCP8b	110.31	74.8001	61.3861	100.529	TCP8b	1	0.67809	0.556487	0.911332	TCP8b	-0.560451	-0.84558	-0.133952
TEA017197	TCP8a	21.8162	29.175	20.8911	22.8567	TCP8a	1	1.33731	0.957596	1.04769	TCP8a	0.419333	-0.0625114	0.0672173

## Sheet: Supplementary Dataset 7
Dataset 7: Expression profiles of CsmicroRMA genes in tea plant buds
miRNA family	miRNA	Reference miRNA	Mature sequence	Length	Readcount in DAB (dominant apical buds )	Readcount in SAB (swollen apical bud)	Readcount in OAB (open apical bud)
miR164	csn-miR164a	>ath-miR164a	UGGAGAAGCAGGGCACGUGCA	21	15	12	15
	csn-miR164b	>gma-miR164b	UGGAGAAGCAGGGCACGUGC	20	15	12	15
	csn-miR164c	>ath-miR164c-5p	UGGAGAAGCAGGGCACGUGCG	21	15	12	15
	csn-miR164d	>osa-miR164d	UGGAGAAGCAGGGCACGUGCU	21	19	16	15
	csn-miR164e	>osa-miR164e	UGGAGAAGCAGGGCACGUGAG	21	5	4	5
	csn-miR164f	>hci-miR164a	UGGAGAAGCAGGGCACGUGAA	21	5	4	5
	csn-miR164g	>zma-miR164h-5p	UGGAGAAGCAGGGCACGUGUG	21	2	4	5
miR165	csn-miR165a	>ath-miR165a-3p	UCGGACCAGGCUUCAUCCCCC	21	128	109	129
	csn-miR165b	>aly-miR165a-3p	UCGGACCAGGCUUCAUCCCC	20	128	109	129
miR166	csn-miR166a	>ath-miR166a-3p	UCGGACCAGGCUUCAUUCCCC	21	0	0	1
	csn-miR166a-5p	>ath-miR166a-5p	GGACUGUUGUCUGGCUCGAGG	21	23193	22446	21184
	csn-miR166b	>mtr-miR166b	UCGGACCAGGCUUCAUUCCUA	21	2681	2706	5189
	csn-miR166c	>gra-miR166c	UAUAUGAUCUCGGACCAGGCU	21	346	499	705
	csn-miR166d	>sly-miR166c-5p	GGGAUGUUGUCUGGCUCGACA	21	0	0	1
	csn-miR166e	>gra-miR166d	UGAUGGGAAUGUUGUUUGGCU	21	0	5	5
	csn-miR166f	>osa-miR166d-5p	GGAAUGUUGUCUGGCUCGAGG	21	59	84	131
	csn-miR166g	>cpa-miR166e	GGACCAGGCUUCAUUCCCC	19	22486	21819	20202
	csn-miR166h	>vvi-miR166a	UCGGACCAGGCUUCAUUCC	19	1932	2402	4198
	csn-miR166i	>aly-miR166g-5p	GGAAUGUUGUUUGGCUCGAGG	21	0	5	5
	csn-miR166j	>osa-miR166b-5p	GGAAUGUUGUCUGGCUCGGGG	21	1	4	4
	csn-miR166k	>osa-miR166e-3p	UCGAACCAGGCUUCAUUCCCC	21	20	22	15
	csn-miR166l	>osa-miR166g-3p	UCGGACCAGGCUUCAUUCCUC	21	19971	23400	26134
	csn-miR166m	>osa-miR166h-5p	GGAAUGUUGGCUGGCUCGAGG	21	42	59	164
	csn-miR166n	>zma-miR166h-3p	UCGGACCAGGCUUCAUUCCC	20	22826	22274	20760
	csn-miR166o	>cme-miR166i	UCGGACCAGGCUUCAUUCUC	20	3669	4706	8894
	csn-miR166p	>osa-miR166i-3p	UCGGAUCAGGCUUCAUUCCUC	21	29	27	35
	csn-miR166q	>ppt-miR166j	UCCGGACCAGGCUUCAUUCCC	21	68	90	70
	csn-miR166r	>osa-miR166k-3p	UCGGACCAGGCUUCAAUCCCU	21	22	5	8
	csn-miR166s	>mes-miR166i	UUGGACCAGGCUUCAUUCCCC	21	72	66	63
	csn-miR166t	>gma-miR166m	CGGACCAGGCUUCAUUCCCC	20	64	6	6
	csn-miR166u	>osa-miR166m	UCGGACCAGGCUUCAUUCCCU	21	14801	10602	16662
	csn-miR166v	>ptc-miR166n	UCGGACCAGGCUUCAUUCCUU	21	6709	5599	10733
	csn-miR166w	>ptc-miR166p	UCGGACCAGGCUCCAUUCCUU	21	5	6	10
	csn-miR166x	>gma-miR166u	UCUCGGACCAGGCUUCAUUC	20	25635	24188	25238
miR319	csn-miR319a	>ath-miR319a	UUGGACUGAAGGGAGCUCCCU	21	41081	53485	30629
	csn-miR319b	>osa-miR319a-3p.2-3p	UUGGACUGAAGGGUGCUCCC	20	49	68	43
	csn-miR319c	>ath-miR319c	UUGGACUGAAGGGAGCUCCUU	21	6310	5427	3466
	csn-miR319d	>pta-miR319	UUGGACUGAAGGGAGCUCC	19	1615	1489	885
	csn-miR319e	>ptc-miR319e	UUGGACUGAAGGGAGCUCCU	20	6273	5434	3355
	csn-miR319f	>ppt-miR319a	CUUGGACUGAAGGGAGCUCC	20	2067	1815	1075
	csn-miR319g	>gma-miR319c	UUGGACUGAAAGGAGCUCCU	20	4	3	2
	csn-miR319h	>mtr-miR319a-3p	UUGGACUGAAGGGAGCUCCC	20	47877	59615	34268
	csn-miR319i	>ptc-miR319i	UUGGGCUGAAGGGAGCUCCC	20	44	41	22
	csn-miR319j	>ata-miR319-5p	AGCUGCCGAUUCAUUCAUUCA	21	0	2	0
	csn-miR319k	>gma-miR319q	UGGACUGAAGGGAGCUCCUUC	21	7719	6359	4059
miR396	csn-miR396a	>ath-miR396a-5p	UUCCACAGCUUUCUUGAACUG	21	826	1070	1031
	csn-miR396b	>ath-miR396b-5p	UUCCACAGCUUUCUUGAACUU	21	9464	8754	10116
	csn-miR396b-5p	>ath-miR396b-3p	GCUCAAGAAAGCUGUGGGAAA	21	21	20	22
	csn-miR396c	>vvi-miR396a	UUCCACAGCUUUCUUGAACUA	21	798	679	871
	csn-miR396d	>mdm-miR396a	UUCCACAGCUUUCUUGAACAG	21	85	101	109
	csn-miR396e	>ama-miR396-3p	AAGCUCAAGAAAGCUGUGGGA	21	20	20	22
	csn-miR396f	>vvi-miR396b	UUCCACAGCUUUCUUGAACU	20	9502	8807	10170
	csn-miR396g	>ptc-miR396e-3p	CUCAAGAAAGCUGUGGGAGA	20	11	6	8
	csn-miR396h	>ptc-miR396f	UUCCACGGCUUUCUUGAACUG	21	8	5	6
	csn-miR396i	>ptc-miR396g-5p	UUCCACGGCUUUCUUGAACUU	21	32	21	41
	csn-miR396j	>gma-miR396h	UCCACAGCUUUCUUGAACUG	20	825	1070	1035
	csn-miR396k	>smo-miR396	UUCCACGGCUUUCUUGAACC	20	1	0	1
	csn-miR396l	>ppe-miR396a	UUCCACAGCUUUCUUGAACGU	21	302	321	605
	csn-miR396m	>cca-miR396c	UUCAAGAAAGCUGUGGGAAAA	21	20	27	9
	csn-miR396n	>zma-miR396g-3p	GUUCAAGAAAGCUGUGGAAGA	21	823	1069	1031
	csn-miR396o	>cca-miR396a-3p	GUUCAAGAAAGCUGUGGGAAA	21	55	64	42
	csn-miR396p	>gma-miR396f	AGCUUUCUUGAACUUCUUAUGCCUA	25	0	1	0
	csn-miR396q	>gma-miR396b-3p	GCUCAAGAAAGCUGUGGGAGA	21	12	6	8

## Sheet: Supplementary Dataset 8
Dataset 8: Expression profiles of genes involved in tea plant leaf development
Gene ID		Leaf1	Leaf2	Leaf3	Leaf4	Leaf5
TEA006170	CsNGA	21.33	35.76	24.6	21.63	21.8
TEA025845	CsCyclinD3;1	126.31	75.88	39.01	20.96	10.81
TEA014197	CsCyclinD3;2	111.18	78.66	58.98	48.28	30.3
TEA004537	CsCyclinD3;3	37.22	23	24.58	19.67	17.13
TEA008197	CsCyclinD3;4	13.31	12.32	10.84	10.41	9.57
TEA001923	CsHAT2	20.78	16.35	22.53	19.16	16.8
TEA014228	CsGRF1	38.26	24.01	17.61	11.13	6.32
TEA027740	CsGRF2	12.16	5.12	3.12	2.32	0.76
TEA030790	CsGRF3	4.32	1.78	1.15	1.12	0.86
TEA028352	CsGRF4	5.5	2	1.75	1.82	1.25
TEA000816	CsGRF5	0.94	0	0	0	0
TEA001894	CsGRF6	17.75	3.2	1.52	1.48	0.58
TEA000848	CsGRF9	4.91	2.29	0.76	0.49	0.32
TEA017581	CsGIF1a	32.77	20.94	11.2	7.47	5.48
TEA004915	CsGIF1b	23.61	22.55	22.42	20.69	16.11
TEA015247	CsGIF1c	12.09	9.65	9.43	12.48	8.92
TEA006450	CsLS1a	0	0	0	0	0.06
TEA029714	CsLS1b	7.68	6.2	2.72	2.24	0.74
TEA003134	CsLS1c	12.9	11.68	5.16	2.8	1.49
TEA019686	CsDWARF4	36.55	41.61	64.76	82.7	54.28
TEA031027	CsPHV	46.44	27.52	26.54	32.74	19.23
TEA023406	CsREV1a	35.54	27.4	25.42	26.59	14.2
TEA000776	CsREV1b	16.99	14.6	14.53	12.77	7.54
TEA000294	CsAS1a	106.95	95.01	85.21	68.33	34.31
TEA018036	CsAS1b	31.18	19.16	18.86	13.69	12.28
TEA006488	CsAS2a	11.2	8.57	5.23	3.62	1.16
TEA006302	CsAS2b	2.19	1.62	0.74	0.7	0.24
TEA001151	CsCUC2a	2.08	1.99	2.59	2.42	3.88
TEA017282	CsCUC2b	2.14	1.81	0.9	1.23	1.14
TEA023614	CsCUC2c	3.16	2.93	2.21	2.74	2.07
TEA033677	CsCUC2d	16.21	10.04	8.44	7.49	6.01
TEA024205	CsCUC1a	0	0	0	0	0.2
TEA013108	CsCUC1b	0	0	0	0.07	0
TEA020352	CsKAN1a	8.37	12.44	6.78	5.37	4.05
TEA021062	CsKAN1b	1.27	1.32	1.84	1.93	1.95

## Sheet: Supplementary Dataset 9
Dataset 9: Expression profiles of developmental regulatory genes in different tea plant tissues
Gene ID		Apical bud	Young leaf	Mature leaf	Old leaf	Stem	Root	Flower	Fruit
TEA006170	CsNGA	96.8	168.99	28.99	51.5	1.43	18.19	15.76	17.82
TEA025845	CsCyclinD3;1	372.42	217.83	10.71	5.57	57.11	15.1	3.39	7.99
TEA014197	CsCyclinD3;2	249.16	166.73	48.34	2.97	63.07	34.27	20.74	66.1
TEA004537	CsCyclinD3;3	138.59	51.72	5.78	1.57	32.82	15.95	2.24	46.19
TEA008197	CsCyclinD3;4	27.47	15.33	8.81	1.6	21.92	7.94	2.5	11.09
TEA001923	CsHAT2	128.03	120.09	192.3	82.31	225.64	90.18	144.64	362.86
TEA014228	CsGRF1	106.54	58.6	6.93	0.81	16.29	5.49	0.37	9.73
TEA027740	CsGRF2	64	10.1	1.23	3.2	3.89	2.57	0.02	0.21
TEA030790	CsGRF3	6.7	0.73	0.94	0.34	0.78	0.08	0	0.36
TEA028352	CsGRF4	15.39	2.75	2.1	0.92	4.1	0.89	0.57	3.85
TEA000816	CsGRF5	5.78	0.39	0	0	2.29	1.78	0.95	1.08
TEA001894	CsGRF6	95.03	21.04	1.96	0.11	11.33	1.72	0.62	3.58
TEA000848	CsGRF9	46.25	4.35	0.94	0.26	6.39	0.69	0.39	12.97
TEA017581	CsGIF1a	334.56	121.03	15.02	32.34	126.04	69.75	54	204.98
TEA004915	CsGIF1b	72.32	42.73	42.79	19.08	60.03	47.69	17.19	63.59
TEA015247	CsGIF1c	0	0	0	0.05	0	0	0	0
TEA006450	CsLS1a	0.34	0	0	0	1	0.82	0.03	0
TEA029714	CsLS1b	13.91	11.86	0.69	0.1	7.03	2.8	0.17	0.19
TEA003134	CsLS1c	31.72	26.48	0.64	0.09	9.85	4.83	0.31	0.1
TEA019686	CsDWARF4	9.88	26.71	10.49	17.43	7.32	5.97	35.61	18.05
TEA031027	CsPHV	63.5	41.84	23.59	7.04	200.74	23.48	9.51	16.21
TEA023406	CsREV1a	26.81	32.2	24.27	12.44	90.1	14.59	2.76	29.4
TEA000776	CsREV1b	14.06	10.41	9.6	16.03	20.23	12.78	2.58	12.51
TEA000294	CsAS1a	263.43	98.3	12.05	3.41	115.87	11.2	165.71	33.52
TEA018036	CsAS1b	68.31	35.17	16.36	0.46	78.37	1.2	2.76	83.05
TEA006488	CsAS2a	26.12	21.99	0.11	0.1	1.3	3.24	2.91	0.11
TEA006302	CsAS2b	28.68	5.14	0.05	0.05	2.39	5.35	27.51	0.16
TEA001151	CsCUC2a	5.97	5.08	9.4	8.14	8.22	60.51	6.09	20.88
TEA017282	CsCUC2b	8.34	2.2	4.51	3.91	25.24	16.51	28.63	40.03
TEA023614	CsCUC2c	10.19	3.28	5	1.9	20.66	21.15	5.56	14.52
TEA033677	CsCUC2d	37.2	63.43	14.33	75.45	35.4	50.44	84.67	116.42
TEA024205	CsCUC1a	0.07	0.08	0.51	0.66	1.46	37.5	1.06	6.28
TEA013108	CsCUC1b	0.09	0.05	0.15	0	0.89	1.15	0.04	0.73
TEA020352	CsKAN1a	37.81	19.8	5.45	5.66	30.64	4.76	20.98	12.29
TEA021062	CsKAN1b	4.72	2.13	5.75	2.02	7.76	1.56	2.03	5.28

## Sheet: Supplemental Table S1
Supplemental Table S1. List of primers used in this study
Gene Name	Farward Primer	Reverse Primer	Notes
CsTCP3	GGGGACAAGTTTGTACAAAAAAGCAGGCTTC ATGGGTCTGAGACACGGCGGC	GGGGACCACTTTGTACAAGAAAGCTGGGT TCAATGGCGAGAATCAGAGGA	For cloning
CsTCP14	GGGGACAAGTTTGTACAAAAAAGCAGGCTTC ATGGAAGGAGAAAATTGTATG	GGGGACCACTTTGTACAAGAAAGCTGGGT CTAGGAGTGGTGGTGACTAGT	For cloning
CsTT2a	GGGGACAAGTTTGTACAAAAAAGCAGGCTTCATGAGGCAGCCATCATCATC	GGGGACCACTTTGTACAAGAAAGCTGGGTTCAGAATTGCTTTTCTACATGATC	For cloning
CsTTG1	GGGGACAAGTTTGTACAAAAAAGCAGGCTTCATGGAGAATTCGAGCCAAGATTC	GGGGACCACTTTGTACAAGAAAGCTGGGTTCAAACTTTCAGAAGCTGCATTTTGT	For cloning
CsTT8a	GGGGACAAGTTTGTACAAAAAAGCAGGCTTCATGGCCGCTCCACCTAGTA	GGGGACCACTTTGTACAAGAAAGCTGGGTTTAGTACTGGGGTATGATTTGG	For cloning
CsMYB75	GGGGACAAGTTTGTACAAAAAAGCAGGCTTCATGGATAGTGTTTGTTGTGTTC	GGGGACCACTTTGTACAAGAAAGCTGGGTTTCATTCATCACCTAACAGATC	For cloning
ProCsANR	GGGGACAAGTTTGTACAAAAAAGCAGGCTTCGTAAAGCAAGCATACAACAAG	GGGGACCACTTTGTACAAGAAAGCTGGGTGGCTTCACTTTTTATAAAGATC	Promoter activity
ProCsANS	GGGGACAAGTTTGTACAAAAAAGCAGGCTTCAGGATGATTGACTGTCATCAT	GGGGACCACTTTGTACAAGAAAGCTGGGTCGCCAAGCTTTCGACCCTCGG	Promoter activity
CsTCP3-mCherry	cccaaattcgcgACTAGT ATGGGTCTGAGACACGGCGGC	cttgctcaccatACTAGTATGGCGAGAATCAGAGGA	For cloning
CsTCP4-mCherry	cccaaattcgcgACTAGTATGGGAGAGACTCACCACCAA	cttgctcaccatACTAGTAAAAGTCTCTTCTTCTGCCAT	For cloning
CsTCP14-mCherry	cccaaattcgcgACTAGTATGGAAGGAGAAAATTGTATG	cttgctcaccatACTAGTGGAGTGGTGGTGACTAGT	For cloning
CsTCP3-eYFPCN	tatattctgcccaaattcgcgATGGGTCTGAGACACGGCGGC		BIFC
CsTCP3-eYFPC		gtcggcgagctgcacgctgccATGGCGAGAATCAGAGGA	BIFC
CsTCP3-eYFPN		ctcctcgcccttgctcaccatATGGCGAGAATCAGAGGA	BIFC
CsTT8a-eYFPCN	tatattctgcccaaattcgcgATGGAGGCGCCGCCGAGTAGC		BIFC
CsTT8a-eYFPC		gtcggcgagctgcacgctgccGTTCTGGGGTATTATTTG	BIFC
CsTT8a-eYFPN		ctcctcgcccttgctcaccatGTTCTGGGGTATTATTTG	BIFC
CsTCP3	GAATTCATGGGTCTGAGACACGGCGGC	GAATTCTCAATGGCGAGAATCAGAGGA	For yeast two hybrid
CsTCP4	GAATTCATGGGAGAGACTCACCACCAA	GAATTCTCAATGGTACGAATCAGAGGA	For yeast two hybrid
CsMYB12	GAATTCATGGGAAGAGCACCTTGCTGT	GAATTCTCAAGAGAGAAGCCAAGCAAC	For yeast two hybrid
CsMYBL2b	GAATTCATGAGGAAGCCATGCTGT	GAATTCTTACCTAAATAGAAGAAG	For yeast two hybrid
CsMYB75	GAATTCATGGATAGTGTTTGTTGTGTTC	GAATTCTCATTCATCACCTAACAGATC	For yeast two hybrid
CsTT2a	ACATATGAGGCAGCCATCATCATC	AGGATCCTCAGAATTGCTTTTCTACATGATC	For yeast two hybrid
CsTTG1	ACATATGGAGAATTCGAGCCAAGATTC	AGGATCCTCAAACTTTCAGAAGCTGCATTTTGT	For yeast two hybrid
CsTT8a	ACATATGGAGGCGCCGCCGAGTAGC	AGTCGACTCAGTTCTGGGGTATTATTTG	For yeast two hybrid
qCsTCP3	CCACCACCACCAACAGTCTCA	CGCCATTCCACGCAACCATT	For qPCR
qCsTCP4	GCGGCGAGATCGTGGAAGTT	TGAATGGCGGTGTGAGCAGAC	For qPCR
qCsGRF1	AGGTGTCGTAGGACGGATGGAA	GCTGGTGTTGGACAAGCAATCG	For qPCR
qCsGIF1c	GCTTCTTGGTTGGTGAAGGTGC	AAGGCAGAGCAGGAACAAGCC	For qPCR
qCsPHV	GTCTGCGGTCTTGTGAGCCTAG	CGAGCCACTGCCAATGTTGTTG	For qPCR
qCsREV1a	TCGAGCCTGCGGTCTAGTAAGT	CCAGCACCAGAACCTGACAGAG	For qPCR
qCsCUC2a	CGTCATCAGCAGCCGCAAGA	CAGCAGGTGAAGTCGGTTGGT	For qPCR
qCsCUC2d	GGCGACGACGACGAATCACA	CCATTGGATCGGAGAAGCAGGT	For qPCR
qCsAS1a	TGGCGACCTGAAGAGGATGCT	CGTCTCTGTCAAGAGGCGTGTT	For qPCR
qCsAS2a	GCAACAGCAACAGCAGCAAGAA	AGCCAACGACGGTGACATAGC	For qPCR
qCsCYC2	ACAGCAACACAGAGCGGCATT	TCGGAGGGCTTGAATCGTTGAC	For qPCR
qCsCYC1	GGTCCAACAACAGCAACACAGA	GCCGCTTCGCAACACCATAT	For qPCR
qCsTCP8b	GGTGGCGGCGATGGAAGTAAT	TGAGGTTGCTGCTGCGATTCTT	For qPCR
qCsTCP9a	GCCGCCAGCAGTGACATTGA	CGGTGGCAGAGATGATGGAAGG	For qPCR
qCsTCP15a	CGCACCGTCTCGCTTCAACA	CCCGTTTCCGCTCCATACTCTC	For qPCR
qCsTCP19c	CGGCTGGAGCAATGCCTATGT	GCGGTGGTGGTTGAACTTGAAC	For qPCR
qCsTCP22	GTCATAAGTCCGACGGCGAGAC	TGGTGTTGTGGCTACTGCTACG	For qPCR
miR222-RT:	GTCGTATCCAGTGCAGGGTCCGAGGTATTCGCACTGGATACGAC TCGGCA		For qPCR
miR222-qRT-F:	GCCGTTTCCAAGACCACCCA		For qPCR
miR319b-RT:	GTCGTATCCAGTGCAGGGTCCGAGGTATTCGCACTGGATACGACAGGGAG		For qPCR
miR319b-qRT-F：	CGGGCTTGGACTGAAGGGAG		For qPCR
miR165b-RT:	GTCGTATCCAGTGCAGGGTCCGAGGTATTCGCACTGGATACGACGGGGGA		For qPCR
miR165b -qRT-F:	CGGGCTCGGACCAGGCTTCA		For qPCR
miR396b-RT:	GTCGTATCCAGTGCAGGGTCCGAGGTATTCGCACTGGATACGACAAGTTC		For qPCR
miR396b-qRT-F：	CGGGCTTCCACAGCTTTCTT		For qPCR
miR164a-RT:	GTCGTATCCAGTGCAGGGTCCGAGGTATTCGCACTGGATACGACTGCACG		For qPCR
miR164a-qRT-F:	CGGGCTGGAGAAGCAGGGCA		For qPCR
Universal-qRT-R:		GTGCAGGGTCCGAGGTATTC	For qPCR
miR319b-KD-1	AGGGAGCTCCCTTCAGTCCAA		AsODN
miR319b-KD-2	GTATAAGAACTACTCCGTGT		AsODN
miR319b-KD-3	GCTCCCTTCAGTCCAAGCAC		AsODN
